# Supplementary material for: Simulating a travel-related origin of Candida auris in New York–New Jersey
Source: Microbiol Spectr. 2024 Dec 19;13(2):e02065-24. doi: 10.1128/spectrum.02065-24 (PMC11792543; doi:10.1128/spectrum.02065-24)
Supplement: Data S1 — Simulation code. [file spectrum.02065-24-s0001.txt]

# Supplemental Material for 'Simulating a Travel-related Origin of Candida auris
# in New York - New Jersey' by Verma et al. 2024

# Code author: Alexander Keyel

# THIS CODE IS R, and should have a .R extension, but the manuscript uploader would not let us upload
# a zip file containing the code.


# Goal is to look at share of people from different parts of the world traveling
# through NY/NJ. Goal is to test what the probability of C. auris first arising
# in NYC/NJ if it is introduced by travel from specific areas.

library(ggplot2)
library(gridExtra)
library(wnvdata) # github/akeyel/wnvdata, can be installed with devtools::install_github command; NOT ON CRAN!


###### LOAD HELPER FUNCTIONS TO RUN SIMULATION #####

#### INDEX OF FUNCTIONS:
### Simulation Functions
# assign.outbreaks Function to assign outbreak events based on input proportions
# draw.cases Function to draw case numbers given an outbreak event
# simulate.introduction.only Overall function to numerically simulate C. auris introductions 

### Plotting Functions
# reformat.for.plot Set up data for the output plot

### Helper functions
# splitter from dfmip R package, used to help split data sets (probably redundant with one of the tidyverse tools!)
# add.cases Add up format-specific case numbers

#' Function to assign the introduction events
assign.outbreaks = function(n.outbreaks, props){
  
  # Randomly assign outbreaks to states according to probabilities
  # Get cumulative probabilities
  cum.prop = 0
  cum.props = c()
  for (i in 1:length(props)){
    cum.prop = cum.prop + props[i]
    cum.props = c(cum.props, cum.prop)
  }
  
  randoms = runif(n.outbreaks)
  
  outbreak.counts = rep(0, length(props))
  for (random in randoms){
    index = NA
    if (random <= cum.props[1]){
      index = 1
    }else{
      index = 2
      test = cum.props[2]
      while(random >= test){
        index = index + 1
        test = cum.props[index]
      }
    }
    outbreak.counts[index] = outbreak.counts[index] + 1 
  }
  
  return(outbreak.counts)  
}


#' Function to assign number of cases to each introduction event
draw.cases = function(x, mean, dispersion){
  count = sum(rnbinom(x, mu = mean, size = dispersion))
  return(count)
}

#' Function to identify introduction parameters most consistent with observed C. auris introductions
simulate.introduction.only = function(observed, props, n.iterations,
                                 outbreak.options, run.label, fig.path){
  count = 0
  for (n.outbreaks in outbreak.options){
    count = count + 1
    tune.df = data.frame(iteration = NA, n.outbreaks = NA, 
                         outbreak.distribution = NA, case.distribution = NA, MAE = NA)
        
    for (i in 1:n.iterations){
      outbreaks = assign.outbreaks(n.outbreaks = n.outbreaks, props)
      cases = outbreaks
      MAE = sum(abs(observed - cases))  # Just tune to MAE rather than RMSE for now, lower MAE is better fit!
      tune.df = rbind(tune.df, c(i, n.outbreaks, paste(outbreaks, collapse = ';'), paste(cases, collapse = ';'), MAE))
    }
  }
  
  # Write the combined file
  tune.df = tune.df[2:nrow(tune.df), ]
  write.csv(tune.df, sprintf("%s/C_auris_simulation_results_%s.csv", fig.path, run.label),
            row.names = FALSE)
  
  to.numeric = c('iteration', 'n.outbreaks', 'MAE')
  for (field in to.numeric){tune.df[[field]] = as.numeric(tune.df[[field]])}
  
  return(tune.df)
}


#' Function to produce sub-plots for Fig. 4
reformat.for.plot = function(in.df, n.examples, plot.label, observed, loc.names,
                             main.label){

  main.label = gsub("_", " ", main.label)
  
  update.location = c()
  update.introductions = c()
  for (i in 1:length(loc.names)){
    this.loc = loc.names[i]
    update.location = c(update.location, rep(this.loc, n.examples))
    case.set = unname(sapply(in.df$case.distribution, splitter, ';', i, 0))
    case.set = case.set[!is.na(case.set)]
    update.introductions = c(update.introductions, case.set[1:n.examples])
  }
  
  in.df3 = data.frame(ID = as.factor(rep(seq(1,n.examples),length(loc.names))),
                      Location = update.location,
                      Introductions = update.introductions)
  in.df3$Location = factor(in.df3$Location, levels = unique(in.df3$Location))
  
  out.plot = ggplot(in.df3, aes(fill = ID, y = Introductions, x = Location)) +
    geom_bar(position = 'dodge', stat = 'identity') +
    labs(tag = plot.label, y = sprintf("Introductions\n(%s)", main.label)) +
    theme(plot.tag.position = c(0.025, 0.975)) + 
    theme(legend.position = 'none')
  
  if (length(observed) != 5){
    stop("Need to update reformat.for.plot code - hardcoded for 5 observations")
  }
  
  out.plot = out.plot +    
    geom_segment(aes(x = 0.5, y = observed[1], xend = 1.45, yend = observed[1])) + 
    geom_segment(aes(x = 1.55, y = observed[2], xend = 2.45, yend = observed[2])) +
    geom_segment(aes(x = 2.55, y = observed[3], xend = 3.45, yend = observed[3])) + 
    geom_segment(aes(x = 3.55, y = observed[4], xend = 4.45, yend = observed[4])) + 
    geom_segment(aes(x = 4.55, y = observed[5], xend = 5.45, yend = observed[5]))  

  return(out.plot)
}

#' Copied from github.com/akeyel/dfmip
splitter = function(string, delimiter, position, as.string = 0){
  parts = strsplit(string, delimiter)[[1]]
  out = parts[position]
  
  if (as.string == 0){
    out = as.numeric(as.character(out)) # Make sure it is in number format and drop any leading 0's
  }
  if (as.string == 1){  out = as.character(out)  }
  
  return(out)
}

#' Function to help split apart a semi-colon delimited column
add.cases = function(x){
  x1 = strsplit(x, ';')[[1]]
  x.out = sum(as.numeric(x1))
  return(x.out)
}


###### BEGIN MAIN SIMULATION CODE ######

# Load simulation-specific functions placed in a separate file to streamline code
#source("C_auris_Simulation_Functions_2015_2017.R")
# Now incorporated above

out.folder = "Figures" 
if (!file.exists(out.folder)){ dir.create(out.folder)}

#### SET UP INPUT DATA ####
# List of country names:
countries.vec = c("AllForeign", "India")
# Using India as proxy for South Asia
# The number of travelers direct from Pakistan and Bangladesh is low

US.vec = c("US", "NY_NJ", "CT", "CA", "MA", "OK")
# IL was South American clade, MD was domestic travel from NJ


#### TRAVELERS FROM SOUTH ASIA AND ALL FOREIGN ####
# Read in the full data set
# Input data sets were downloaded from APIS I-92 Monitor
# https://www.trade.gov/data-visualization/apisi-92-monitor
# Need to select monthly data tab, export the summarized data following the
# naming conventions used by the code below.
for (i in 1:length(countries.vec)){
  country = countries.vec[i]
  us.file = sprintf("APIS/APIS_I92_Travel_data_Monthly_%s_%s.csv", country, US.vec[1])
  combined = read.csv(us.file)
  names(combined)[3:6] = sprintf("%s_%s", names(combined)[3:6], US.vec[1])
  
  for (j in 2:length(US.vec)){
    this.file = sprintf("APIS/APIS_I92_Travel_data_Monthly_%s_%s.csv", country, US.vec[j])
    these.data = read.csv(this.file)
    names(these.data)[3:6] = sprintf("%s_%s", names(these.data)[3:6], US.vec[j])
    combined = merge(combined, these.data, by = c('Year', "Month"), all = TRUE)
  }
  combined$Country = country
  
  if (i == 1){
    all.travel = combined
  }else{
    all.travel = rbind(all.travel, combined)
  }
}


# Aggregate travel data into Foreign and US originating for each country and year
for (j in 1:length(US.vec)){
  foreign.origin.field = sprintf("Foreign.Originating_%s", US.vec[j])
  us.origin.field = sprintf("U.S..Citizen.Returning_%s", US.vec[j])
  # Correction 2024-07-10 - previously used U.S..Citizen.Originating column.
  # U.S..Citizen.Returning is the correct column for entry to the U.S.
  # The two columns are similar enough that it does not affect the outcome.
  foreign.origin = aggregate(all.travel[[foreign.origin.field]], by = list(all.travel$Country, all.travel$Year), sum, na.rm = TRUE)
  us.origin = aggregate(all.travel[[us.origin.field]], by = list(all.travel$Country, all.travel$Year), sum, na.rm = TRUE)
  us.agg.field = sprintf("%s_US", US.vec[j])
  foreign.agg.field = sprintf("%s_Foreign", US.vec[j])
  colnames(us.origin) = c("Country", "Year", us.agg.field)
  colnames(foreign.origin) = c("Country", "Year", foreign.agg.field)
  
  inbound = merge(us.origin, foreign.origin, by = c("Country", "Year"), all = TRUE)
  inbound.field = sprintf("%s_Incoming", US.vec[j])
  inbound[[inbound.field]] = inbound[[us.agg.field]] + inbound[[foreign.agg.field]]
  
  if (j == 1){
    t = inbound
  }else{
    t = merge(t, inbound, by = c("Country", "Year"), all = TRUE )
  }
}
   
# Restrict to 2019 
t.2019 = t[t$Year == 2019, ]

# Create a data frame to hold the different results
prop.df = data.frame(Location = NA, Attribute = NA, Proportion = NA)

# Convert to proportion of total travelers
for (j in 2:length(US.vec)){
  Location = US.vec[j]
  target.field = sprintf("%s_Incoming", Location)
  Proportion = t.2019[2, target.field] / t.2019[2, "US_Incoming"]
  
  new.record = c(Location, "South_Asia_Travelers", Proportion)
  prop.df = rbind(prop.df, new.record)

  all.proportion = t.2019[1, target.field] / t.2019[1, "US_Incoming"]  
  record2 = c(Location, "All_Travelers", all.proportion)
  prop.df = rbind(prop.df, record2)
}

prop.df = prop.df[2:nrow(prop.df), ]

# Add rest of US to data frame
other.prop = 1 - sum(as.numeric(prop.df$Proportion[prop.df$Attribute == "South_Asia_Travelers"]))
new.record = c("Other_US", "South_Asia_Travelers", other.prop)
prop.df = rbind(prop.df, new.record)

other.prop2 = 1 - sum(as.numeric(prop.df$Proportion[prop.df$Attribute == "All_Travelers"]))
new.record = c("Other_US", "All_Travelers", other.prop2)
prop.df = rbind(prop.df, new.record)


#### Hospitals ####
# https://www.aha.org/statistics/fast-facts-us-hospitals (Accessed Apr 2024)
# NY apparently has 3.1% of community hospitals.
# NJ has 1.54% of community hospitals! So based on number of hospitals, expect FEWER cases!
NYNJ.hospitals = 0.031 + 0.0154 # As a proportion
CA.hospitals = 0.06921
OK.hospitals = 0.02437
MA.hospitals = 0.01423
CT.hospitals = 0.00604

hosp.df = data.frame(Location = US.vec[2:length(US.vec)], Attribute  = "Num_Hospitals",
                                          Proportion = c(NYNJ.hospitals, CT.hospitals, CA.hospitals,
                                                         MA.hospitals, OK.hospitals))
hosp.df = rbind(hosp.df, c("Other_US", "Num_Hospitals", 1 - sum(hosp.df$Proportion)))

prop.df = rbind(prop.df, hosp.df)


#### Pull in population data ####
census = wnvdata::census.data
census.2015.2017 = census[census$year >= 2015 & census$year <= 2017, ]
mean.census = aggregate(census.2015.2017$POP, by = list(census.2015.2017$location), mean)
colnames(mean.census) = c("location", "Mean_POP")
pop = sum(mean.census$Mean_POP) # 320689785

ny.index = grep("New York-", mean.census$location)
nj.index = grep("New Jersey-", mean.census$location)
nynj.mean.census = mean.census[c(ny.index, nj.index), ]
nynj.pop = sum(nynj.mean.census$Mean_POP)
nynj.pop.prop = nynj.pop / pop # 0.089, so hospitals are only slightly under-represented for the area.

state.vec = c("Connecticut", "California", "Massachusetts", "Oklahoma")
pop.prop.vec = c()
for (i in 1:length(state.vec)){
  this.state = sprintf("%s-", state.vec[i])
  state.index = grep(this.state, mean.census$location)
  state.mean.census = mean.census[c(state.index), ]
  pop.prop.vec = c(pop.prop.vec, sum(state.mean.census$Mean_POP / pop))
}

other_us.prop = 1 - nynj.pop.prop - sum(pop.prop.vec)

pop.df = data.frame(Location = c(US.vec[2:length(US.vec)], "Other_US"), Attribute = "Population",
                    Proportion = c(nynj.pop.prop, pop.prop.vec, other_us.prop))

prop.df = rbind(prop.df, pop.df)

#### Clean up prop.df prior to analysis ####

## Adjust prop.df to merge CT with NY/NJ, due to close geographic proximity
prop.attributes = c("South_Asia_Travelers", "Population", "Num_Hospitals", "All_Travelers")

for (attribute in prop.attributes){
  NY_NJ.value = prop.df$Proportion[prop.df$Attribute == attribute & prop.df$Location == "NY_NJ"]
  CT.value = prop.df$Proportion[prop.df$Attribute == attribute & prop.df$Location == "CT"]
  new.value = as.numeric(NY_NJ.value) + as.numeric(CT.value)
  new.record = c("NY_NJ_CT", attribute, new.value)
  prop.df = rbind(prop.df, new.record)
}
keep.locs = c("NY_NJ_CT", "CA", "OK", "MA", "Other_US")
prop.df = prop.df[prop.df$Location %in% keep.locs, ]


## Make sure prop.df is in the correct order
prop.df$sort_order = NA
prop.df$sort_order[prop.df$Location == "NY_NJ_CT"] = 1
prop.df$sort_order[prop.df$Location == "CA"] = 2
prop.df$sort_order[prop.df$Location == "MA"] = 3
prop.df$sort_order[prop.df$Location == "OK"] = 4
prop.df$sort_order[prop.df$Location == "Other_US"] = 5
prop.df = prop.df[order(prop.df$sort_order), ]

write.csv(prop.df, file = sprintf("%s/Input_Proportions.csv", out.folder), row.names = FALSE)

#### Set up observed introductions by region ####
observed = c(3,1,1,1,0) # Number of outbreaks with CT merged with NY/NJ entry. Needs to match prop.df order

#### SIMULATION: Introductions ####
## Find a best-fit simulation for each set of proportions
set.seed(20240215)

n.iterations = 100
outbreak.options = c(6)

prop.df$Proportion = as.numeric(prop.df$Proportion)
plot.list = list()
raw.dfs = list()
score.dfs = list()
best.scores.df = list()
this.label = "Sim_2015_2017"
fig.path = out.folder

# 100 iterations ran in <1 second on 2024-04-15 on a Windows PC Laptop.
start.time = Sys.time()
for (i in 1:length(prop.attributes)){
  Attribute = prop.attributes[i]
  these.props = prop.df$Proportion[prop.df$Attribute == Attribute]
  run.label = sprintf("coarse_res_%s", Attribute)
  tune.df = simulate.introduction.only(observed, these.props, n.iterations,
                                  outbreak.options, run.label = this.label, fig.path = fig.path)
  raw.dfs = append(raw.dfs, list(tune.df))
  
  scores = aggregate(tune.df$MAE, by = list(tune.df$n.outbreaks), mean, na.rm = TRUE)
  colnames(scores) = c("n.outbreaks", 'MAE')
  score.dfs = append(score.dfs, list(scores))
  # Limit to models that are better than just predicting absence
  best.scores = scores[scores$MAE < sum(observed), ] 
  best.scores.df = append(best.scores.df, list(best.scores))
}
elapsed = Sys.time() - start.time

save.image(file = sprintf("%s/PostSim1_reorder.RData", out.folder))

#### Set up proportions for Fig. 3 ####
Group = rep(c("Introductions", prop.attributes), 5) # 5 needs to change if changing number of locations
Location = c(rep("NY/NJ/CT", 5), rep("CA",5), rep("MA", 5), rep("OK", 5), rep("Other US",5)) # 5 needs to change if changing number of groups!

plot.data = data.frame(Group = Group, Location = Location)
# Tell GGPLOT that the factors are already in the order I wan them
plot.data$Group = factor(plot.data$Group, levels = unique(plot.data$Group))
plot.data$Location = factor(plot.data$Location, levels = unique(plot.data$Location))

plot.data$Mean_Count = plot.data$SD = plot.data$Proportion = NA
# Assign observed.
plot.data$Mean_Count[plot.data$Group == "Introductions"] = observed
plot.data$SD[plot.data$Group == "Introductions"] = 0
plot.data$Proportion[plot.data$Group == "Introductions"] = observed / sum(observed)

# NOTE: This approach depends on the order of the proportions; hence the re-ordering above
for (G in prop.attributes){
  plot.data$Proportion[plot.data$Group == G] = prop.df$Proportion[prop.df$Attribute == G]
}

# Formating for figure output
plot.data$Group = gsub("_", " ", plot.data$Group)
plot.data$Proportion = as.numeric(plot.data$Proportion)
plot.data$sort = 1
plot.data$sort[plot.data$Group == "South Asia Travelers"] = 2
plot.data$sort[plot.data$Group == "Population"] = 3
plot.data$sort[plot.data$Group == "Num Hospitals"] = 4
plot.data$sort[plot.data$Group == "All Travelers"] = 5
plot.data = plot.data[order(plot.data$sort), ]
plot.data$Group = factor(plot.data$Group, levels = unique(plot.data$Group))


#### Make Fig. 3 ####
bar.plot.prop = ggplot(plot.data, aes(fill = Group, y = Proportion, x = Location)) +
  geom_bar(position = 'dodge', stat = 'identity')
bar.plot.prop

tiff(filename = sprintf("%s/Proportions.tif", out.folder), height = 1600, width = 1600,
     res = c(300), compression = c('lzw'))
bar.plot.prop
dev.off()


#### Examine goodness of fit test based on raw proportions
# Getting df = NA because of the monte-carlo simulation, I think
set.seed(20240718)
chisq.df = data.frame(Attribute = prop.attributes, X_statistic = NA, df = NA, p.value = NA)
for (i in 1:length(prop.attributes)){
  Attribute = prop.attributes[i]
  these.props = as.numeric(prop.df$Proportion[prop.df$Attribute == Attribute])
  chi.out = chisq.test(observed, p = these.props, simulate.p.value = TRUE)
  chisq.df$X_statistic[i] = chi.out$statistic
  chisq.df$df[i] = chi.out$parameter
  chisq.df$p.value[i] = chi.out$p.value
}
# Estimate for South Asia travelers has two categories with 0 expected
# This means it is impossible for it to fit this distribution
# Hence the need for the simulation - we know this is an imperfect approximation.
write.csv(chisq.df, file = sprintf("%s/chisquare.csv", out.folder), 
          row.names=  FALSE)


#### Figure 4: Representative examples of the top models ####
# Representative examples of the top models
fig.tags = c("A.", "B.", "C.", "D.")

n.examples = 10
fig.4.list = list()
top = data.frame(attribute = prop.attributes, N.Introductions = NA,
                     Median_MAE = NA)

for (i in 1:length(prop.attributes)){
  attribute = prop.attributes[i]
  
  raw.df = raw.dfs[[i]]
  raw.df$est.introductions = sapply(raw.df$case.distribution, add.cases)
  
  case.df = aggregate(raw.df$est.introductions, by = list(raw.df$n.outbreaks), median)
  colnames(case.df) = c("N.Introductions","Median_Introductions")
  MAE.df = aggregate(raw.df$MAE, by = list(raw.df$n.outbreaks), median)
  colnames(MAE.df) = c("N.Introductions", "Median_MAE")
  case.df2 = merge(case.df, MAE.df, by = c("N.Introductions"))
  write.csv(case.df2, file = sprintf("%s/TopModels_%s.csv", out.folder, attribute), row.names = FALSE)
  
  top$N.Introductions[i] = case.df2$N.Introductions[1]
  top$Median_Introductions[i] = case.df2$Median_Introductions[1]
  top$Median_MAE[i] = case.df2$Median_MAE[1]
  
  # First row is the best model that meets the case criterion
  n.outbreaks = case.df2$N.Introductions[1]

  this.plot = reformat.for.plot(raw.df, n.examples,
                                plot.label = fig.tags[i], observed = observed,
                                loc.names = unique(Location), main.label = attribute)
  fig.4.list = append(fig.4.list, list(this.plot))
}

## This summarizes median MAE for each group - used in text in the supplement.
write.csv(top, sprintf("%s/SimDistributions_table.csv", out.folder), row.names = FALSE)

## This makes Fig. 4 of the manuscript
tiff(filename = sprintf("%s/Fig4_SimDistributions_ABCD.tif", out.folder), width = 2000, height = 1200, res = c(300),
     compression = 'lzw')
grid.arrange(grobs = fig.4.list, nrow = 2)
dev.off()
